# Supplementary material for: High-dose dietary zinc oxide mitigates infection with transmissible gastroenteritis virus in piglets
Source: BMC Vet Res. 2014 Mar 28;10:75. doi: 10.1186/1746-6148-10-75 (PMC3986850; doi:10.1186/1746-6148-10-75)
Supplement: Additional file 1: Table S1 — Detailed qRT-PCR primers and conditions used in this study. [file 1746-6148-10-75-S1.xlsx]

## Sheet: Sheet1
Additional file 1. Detailed qRT-PCR primers and conditions used in this study
Target	Primer pairs (5’- 3’)	Annealing temp. (°C)	Reference
β-2 microglubin	CCCCGAAGGTTCAGGTTTAC	60	[46]
β-2 microglubin	CGGCAGCTATACTGATCCAC
IFN-α	GCTCCTGGCACAAATG	60	[24]
IFN-α	GCTGCTGATCCAGTCC
IL-6	AACGCCTGGAAGAAGA	53	[21]
IL-6	AACCCAGATTGGAAGC
MT1	GTGAATCCGCGTTGCTCTCTGCT	60	[17]
MT1	CTGTGGGGCAGGAGCAGTTGG
OAS	GAGCTGCAGCGAGACTTCCT	62	[22]
OAS	TGCTTGACAAGGCGGATGA
RPL13	CCGTCTCAAGGTGTTCGATG	60	[45]
RPL13	GGATCTTGGCCTTCTCCTTC
RPL19	GCTTGCCTCCAGTGTCCTC	60	[45]
RPL19	GCGTTGGCGATTTCATTAG
SDHA	CAAACTCGCTCCTGGACCTC	60	[45]
SDHA	CCGGAGGATCTTCTCACAGC
TGEV	GTATTGGGATTATGCT	55	[5]
TGEV	GGTGGTGGTAGTAGGT
TNF-α	ACGCTCTTCTGCCTACTGC	58	[21]
TNF-α	TGGGCGACGGGCTTATC
ZIP4	TGCTGAACTTGGCATCTGGG	60	[20]
ZIP4	CGCCACGTAGAGAAAGAGGC
ZnT1	CCAGGGGAGCAGGGAACCGA	60	[20]
ZnT1	TCAGCCCGTTGGAGTTGCTGC
ZnT2	GACAGCGCCAGCCAGCATCA	60	[20]
ZnT2	GGCAGCCACCAAAACGCCCA
ZnT5	ACACCAGTCTCAGTTGGAGGGCT	60	[20]
ZnT5	GGTATGGGTGTGGGCATGGCT
