# Supplementary material for: High-dose dietary zinc oxide mitigates infection with transmissible gastroenteritis virus in piglets
Source: BMC Vet Res. 2014 Mar 28;10:75. doi: 10.1186/1746-6148-10-75 (PMC3986850; doi:10.1186/1746-6148-10-75)
Supplement: Additional file 2: Table S2 — Mean concentrations of trace elements (mg/kg fresh matter1) in liver and serum at 1 and 18 dpi. [file 1746-6148-10-75-S2.xlsx]

## Sheet: Sheet1
Additional file 2. Mean concentrations of trace elements (mg/kg fresh matter1) in liver and serum at 1 and 18 dpi
		1 dpi			18 dpi		Significance2
	Znlow	Znmed	Znhigh	Znlow	Znmed	Znhigh	Diet	Time	Diet x Time
Liver
Zinc	183,8 ± 24,5	312,9 ± 141,8	595,6 ± 33,4	88,4 ± 2,9	116,1 ± 7,1	708,3 ± 106,9	**	ns	ns
Copper	108,7 ± 16,1	192,6 ± 62,1	105,4 ± 11,1	34,7 ± 5,9	17,6 ± 3,7	27,4 ± 4,8	ns	**	ns
Manganese	6,1 ± 0,4	5,7 ± 0,3	4,9 ± 0,3	7,7 ± 0,6	6,6 ± 0,3	6,3 ± 0,2	ns	**	ns
Iron	788,6 ± 100,1	686,4 ± 111,2	684,7 ± 47,3	249,4 ± 33,0	330,8 ± 61,6	196,4 ± 24,4	ns	**	ns
Serum
Zinc	0,63 ± 0,13	0,56 ± 0,03	1,00 ± 0,12	0,91 ± 0,22	0,93 ± 0,69	1,65 ± 0,09	**	**	ns
Copper	1,68 ± 0,09	1,60 ± 0,08	1,88 ± 0,29	1,12 ± 0,11	1,07 ± 0,07	1,12 ± 0,11	ns	***	ns
Manganese	0,03 ± 0,00	0,04 ± 0,01	0,04 ± 0,01	0,12 ± 0,01	0,10 ± 0,02	0,1 ± 0,01	ns	***	ns
Iron	0,85 ± 0,11	0,92 ± 0,08	0,92 ± 0,09	1,41 ± 0,16	0,99 ± 0,07	0,92 ± 0,13	ns	*	*
1Data are means ± SEM, n = 10/group.
2Significances are shown as *, P < 0.05, **, P < 0.01; ***, P < 0.001.
